# Supplementary material for: Laminarin-triggered defence responses are geographically dependent in natural populations of Solanum chilense
Source: J Exp Bot. 2023 Mar 6;74(10):3240–54. doi: 10.1093/jxb/erad087 (PMC10199122; doi:10.1093/jxb/erad087)
Supplement: erad087_suppl_Supplementary_Tables [file erad087_suppl_supplementary_tables.xlsx]

## Sheet: Table S1
Table S1: Details of gene IDs and primer pairs used for gene expression analysis via qPCR for Solanum chilense populaion LA1963 plant 02 upon elicitation with laminarin (1mg/ml).
Gene Names	Pathway involved in	S. chilense ID (reference genome Stam et al., 2019b)	S. lycopersicum ID (NCBI)	Primer pair	Primer efficiency %
ACS2	Ethylene	SOLCI000989600	NM001247249.2	5’-GAGATAAATCGAGTGCGATGG-3’	113.3
				5’-GTGAGGGAGGAATAGGTGACG-3’
PAL3/5	Salicylic acid	SOLCI002546900	NM_001320040.1/NM_001320609.1	5’-TGGTTCTGGTATGGCATCAA-3’	109.37
				5’-CGTTCATCACTTCAGCGAAA-3’
ICS	Salicylic acid	SOLCI004470400	NM_001247865.2	5’-TGCCTCATGGACATACCAGA-3’	93.26
				5’-GGCACATGTGTATTGGCAAG-3’
LOXD	Jasmonic acid	SOLCI003768300	U37840.2	5’-TGCAACACGCACCATTTATT-3’	104.59
				5’-GTGACAACACGTTTGGATCG-3’
TIP41	Housekeeping gene		U321250	5’-ATGGAGTTTTTGAGTCTTCTGC-3’	97.4
				5’-GCTGCGTTTCTGGCTTAG-3’

## Sheet: Table S2
Table S2: List of differentially expressed genes in plants of central population LA3111 of S. chilense upon P. infestans inoculation and laminarin treatment.
DE_genes_up_Water Vs laminarin	DE_genes_down_Water Vs laminarin	DE_genes_up_Water Vs P. infestans	DE_genes_down_Water Vs P. infestans
SOLCI000271200	SOLCI000107500	SOLCI000006800	SOLCI000035700
SOLCI000553400	SOLCI000276200	SOLCI000028100	SOLCI000035800
SOLCI000641900	SOLCI000359400	SOLCI000034200	SOLCI000041500
SOLCI000939300	SOLCI000386300	SOLCI000049600	SOLCI000046600
SOLCI001215100	SOLCI000393100	SOLCI000063400	SOLCI000063800
SOLCI001249500	SOLCI000495700	SOLCI000093200	SOLCI000066900
SOLCI001393600	SOLCI000568100	SOLCI000093300	SOLCI000084800
SOLCI001523700	SOLCI000597200	SOLCI000097200	SOLCI000208000
SOLCI002041800	SOLCI000661800	SOLCI000135700	SOLCI000296500
SOLCI002228100	SOLCI000735400	SOLCI000148200	SOLCI000301900
SOLCI002491100	SOLCI000735600	SOLCI000167600	SOLCI000302000
SOLCI002911000	SOLCI000971100	SOLCI000246000	SOLCI000386300
SOLCI003242100	SOLCI000980900	SOLCI000246200	SOLCI000389100
SOLCI003269500	SOLCI001025500	SOLCI000246300	SOLCI000423000
SOLCI003410400	SOLCI001059100	SOLCI000316500	SOLCI000434400
SOLCI003714500	SOLCI001115600	SOLCI000392700	SOLCI000456900
SOLCI004116000	SOLCI001127000	SOLCI000395500	SOLCI000471100
SOLCI004267700	SOLCI001210800	SOLCI000413700	SOLCI000568600
SOLCI004434000	SOLCI001217300	SOLCI000419600	SOLCI000597200
SOLCI004535600	SOLCI001253700	SOLCI000422500	SOLCI000614600
SOLCI004643500	SOLCI001391100	SOLCI000451500	SOLCI000630100
SOLCI004643600	SOLCI001452100	SOLCI000463000	SOLCI000643200
SOLCI005077100	SOLCI001579800	SOLCI000469400	SOLCI000658600
SOLCI005531100	SOLCI001643900	SOLCI000470300	SOLCI000701600
SOLCI005755400	SOLCI001773400	SOLCI000473800	SOLCI000735400
SOLCI006047800	SOLCI001833500	SOLCI000520900	SOLCI000735600
SOLCI006266400	SOLCI001874200	SOLCI000552400	SOLCI000963700
SOLCI006441600	SOLCI001972700	SOLCI000553400	SOLCI000971100
SOLCI007023000	SOLCI002007000	SOLCI000584800	SOLCI000980900
SOLCI007356600	SOLCI002122100	SOLCI000598600	SOLCI001014900
SOLCI007486800	SOLCI002164900	SOLCI000641900	SOLCI001020500
	SOLCI002288900	SOLCI000642100	SOLCI001047000
	SOLCI002394100	SOLCI000670500	SOLCI001057200
	SOLCI002749400	SOLCI000723800	SOLCI001057300
	SOLCI002842100	SOLCI000723900	SOLCI001059100
	SOLCI002859100	SOLCI000734200	SOLCI001059200
	SOLCI003068900	SOLCI000742100	SOLCI001069800
	SOLCI003087300	SOLCI000743400	SOLCI001115600
	SOLCI003175000	SOLCI000775800	SOLCI001116000
	SOLCI003184100	SOLCI000781900	SOLCI001137800
	SOLCI003186600	SOLCI000785000	SOLCI001193800
	SOLCI003417700	SOLCI000849200	SOLCI001210800
	SOLCI003764800	SOLCI000939300	SOLCI001214300
	SOLCI003810700	SOLCI000959900	SOLCI001252900
	SOLCI004296200	SOLCI000984900	SOLCI001253500
	SOLCI004335000	SOLCI000985200	SOLCI001253700
	SOLCI004648300	SOLCI000998500	SOLCI001264400
	SOLCI004657200	SOLCI001003300	SOLCI001330400
	SOLCI004657300	SOLCI001028300	SOLCI001357900
	SOLCI004776100	SOLCI001041400	SOLCI001366600
	SOLCI004793400	SOLCI001042100	SOLCI001391100
	SOLCI004857700	SOLCI001045300	SOLCI001391400
	SOLCI004928300	SOLCI001085000	SOLCI001452100
	SOLCI004928700	SOLCI001109300	SOLCI001492000
	SOLCI005123800	SOLCI001128100	SOLCI001544300
	SOLCI005460300	SOLCI001137500	SOLCI001588800
	SOLCI005830700	SOLCI001160300	SOLCI001635900
	SOLCI005998200	SOLCI001195900	SOLCI001679200
	SOLCI006006500	SOLCI001215100	SOLCI001685900
	SOLCI006006900	SOLCI001249000	SOLCI001694500
	SOLCI006133100	SOLCI001249500	SOLCI001696800
	SOLCI006255300	SOLCI001252100	SOLCI001715900
	SOLCI006307800	SOLCI001261300	SOLCI001725600
	SOLCI006407300	SOLCI001303800	SOLCI001758500
	SOLCI006562800	SOLCI001315700	SOLCI001773400
	SOLCI006563600	SOLCI001322900	SOLCI001792700
	SOLCI006597900	SOLCI001324400	SOLCI001823100
	SOLCI006875500	SOLCI001346800	SOLCI002000000
	SOLCI007370700	SOLCI001359700	SOLCI002007000
	SOLCI007475800	SOLCI001393600	SOLCI002033700
	SOLCI007495200	SOLCI001429300	SOLCI002052200
	SOLCI007522300	SOLCI001448700	SOLCI002062100
		SOLCI001493300	SOLCI002086300
		SOLCI001503100	SOLCI002113200
		SOLCI001523700	SOLCI002119700
		SOLCI001532900	SOLCI002121500
		SOLCI001538300	SOLCI002122100
		SOLCI001540000	SOLCI002164400
		SOLCI001550800	SOLCI002173400
		SOLCI001555300	SOLCI002191800
		SOLCI001555400	SOLCI002240200
		SOLCI001577400	SOLCI002254300
		SOLCI001588300	SOLCI002261000
		SOLCI001623100	SOLCI002264500
		SOLCI001640600	SOLCI002269200
		SOLCI001656400	SOLCI002272900
		SOLCI001669000	SOLCI002305900
		SOLCI001679600	SOLCI002323300
		SOLCI001685500	SOLCI002333100
		SOLCI001685800	SOLCI002394100
		SOLCI001688600	SOLCI002464100
		SOLCI001733100	SOLCI002555800
		SOLCI001742900	SOLCI002583300
		SOLCI001743100	SOLCI002639100
		SOLCI001743400	SOLCI002653200
		SOLCI001771900	SOLCI002681200
		SOLCI001783100	SOLCI002708800
		SOLCI001783500	SOLCI002713300
		SOLCI001835000	SOLCI002770200
		SOLCI001835400	SOLCI002772500
		SOLCI001871300	SOLCI002822600
		SOLCI001877400	SOLCI002842100
		SOLCI001880500	SOLCI002859000
		SOLCI001945200	SOLCI002873800
		SOLCI001953800	SOLCI002879300
		SOLCI001997700	SOLCI002884600
		SOLCI002027700	SOLCI002892400
		SOLCI002032500	SOLCI002904900
		SOLCI002037900	SOLCI002907600
		SOLCI002038200	SOLCI002994300
		SOLCI002039800	SOLCI003034600
		SOLCI002041800	SOLCI003035200
		SOLCI002065400	SOLCI003046500
		SOLCI002067200	SOLCI003073400
		SOLCI002068500	SOLCI003094900
		SOLCI002069100	SOLCI003111900
		SOLCI002077100	SOLCI003114700
		SOLCI002175000	SOLCI003128400
		SOLCI002184000	SOLCI003129200
		SOLCI002187100	SOLCI003140100
		SOLCI002190700	SOLCI003186600
		SOLCI002198000	SOLCI003300600
		SOLCI002213000	SOLCI003444500
		SOLCI002213400	SOLCI003448800
		SOLCI002228100	SOLCI003486400
		SOLCI002249200	SOLCI003496200
		SOLCI002260400	SOLCI003505900
		SOLCI002287200	SOLCI003526400
		SOLCI002290000	SOLCI003713500
		SOLCI002309300	SOLCI003764800
		SOLCI002313000	SOLCI003767500
		SOLCI002313100	SOLCI003810700
		SOLCI002316900	SOLCI003893300
		SOLCI002319000	SOLCI003901400
		SOLCI002319300	SOLCI003929500
		SOLCI002323800	SOLCI003950500
		SOLCI002329000	SOLCI003953100
		SOLCI002330100	SOLCI003978900
		SOLCI002378100	SOLCI003995200
		SOLCI002407100	SOLCI003997900
		SOLCI002407400	SOLCI004046800
		SOLCI002407700	SOLCI004158500
		SOLCI002410600	SOLCI004162800
		SOLCI002438800	SOLCI004199900
		SOLCI002444000	SOLCI004296200
		SOLCI002448000	SOLCI004309700
		SOLCI002457400	SOLCI004317000
		SOLCI002463200	SOLCI004329700
		SOLCI002465200	SOLCI004339700
		SOLCI002483500	SOLCI004346700
		SOLCI002491100	SOLCI004349100
		SOLCI002510000	SOLCI004370200
		SOLCI002520800	SOLCI004425800
		SOLCI002596000	SOLCI004438900
		SOLCI002598000	SOLCI004440200
		SOLCI002604200	SOLCI004504200
		SOLCI002681700	SOLCI004506000
		SOLCI002702500	SOLCI004657200
		SOLCI002727500	SOLCI004657300
		SOLCI002760400	SOLCI004661800
		SOLCI002803400	SOLCI004672300
		SOLCI002805000	SOLCI004753200
		SOLCI002818500	SOLCI004776100
		SOLCI002831700	SOLCI004830800
		SOLCI002833200	SOLCI004834800
		SOLCI002853500	SOLCI004854100
		SOLCI002880700	SOLCI004947000
		SOLCI002894000	SOLCI004995600
		SOLCI002896500	SOLCI005027500
		SOLCI002911000	SOLCI005114600
		SOLCI002952300	SOLCI005114900
		SOLCI002997600	SOLCI005308400
		SOLCI003012200	SOLCI005330200
		SOLCI003032600	SOLCI005350900
		SOLCI003055500	SOLCI005382600
		SOLCI003071200	SOLCI005460300
		SOLCI003122400	SOLCI005486200
		SOLCI003144600	SOLCI005554200
		SOLCI003166900	SOLCI005650000
		SOLCI003201800	SOLCI005702600
		SOLCI003209700	SOLCI005721400
		SOLCI003214400	SOLCI005762800
		SOLCI003225800	SOLCI005767900
		SOLCI003242100	SOLCI005792700
		SOLCI003269500	SOLCI005830700
		SOLCI003341400	SOLCI005846400
		SOLCI003362000	SOLCI005852500
		SOLCI003373600	SOLCI005870100
		SOLCI003381100	SOLCI005911800
		SOLCI003396800	SOLCI005973300
		SOLCI003410400	SOLCI006078600
		SOLCI003410500	SOLCI006133100
		SOLCI003449900	SOLCI006133200
		SOLCI003459700	SOLCI006160800
		SOLCI003496100	SOLCI006161300
		SOLCI003520400	SOLCI006182900
		SOLCI003530000	SOLCI006195900
		SOLCI003541900	SOLCI006278700
		SOLCI003588700	SOLCI006417700
		SOLCI003624000	SOLCI006425700
		SOLCI003651100	SOLCI006445500
		SOLCI003658600	SOLCI006453400
		SOLCI003706900	SOLCI006563600
		SOLCI003714000	SOLCI006582000
		SOLCI003723200	SOLCI006583700
		SOLCI003723300	SOLCI006621200
		SOLCI003723700	SOLCI006636600
		SOLCI003744900	SOLCI006661100
		SOLCI003750600	SOLCI006668900
		SOLCI003768300	SOLCI006705500
		SOLCI003770700	SOLCI006743000
		SOLCI003784100	SOLCI006811000
		SOLCI003784600	SOLCI006875500
		SOLCI003818600	SOLCI006875600
		SOLCI003830200	SOLCI006886500
		SOLCI003839700	SOLCI006933100
		SOLCI003852200	SOLCI007013300
		SOLCI003859900	SOLCI007181400
		SOLCI003884400	SOLCI007189900
		SOLCI003946000	SOLCI007298700
		SOLCI003957600	SOLCI007335100
		SOLCI003959100	SOLCI007336300
		SOLCI003965200	SOLCI007363500
		SOLCI004046300	SOLCI007413300
		SOLCI004076400
		SOLCI004083100
		SOLCI004091500
		SOLCI004098600
		SOLCI004158300
		SOLCI004241500
		SOLCI004245600
		SOLCI004274200
		SOLCI004340700
		SOLCI004340900
		SOLCI004356600
		SOLCI004388700
		SOLCI004404300
		SOLCI004404500
		SOLCI004404700
		SOLCI004411000
		SOLCI004448200
		SOLCI004462600
		SOLCI004469800
		SOLCI004532000
		SOLCI004535600
		SOLCI004554300
		SOLCI004554400
		SOLCI004559000
		SOLCI004566500
		SOLCI004636100
		SOLCI004643500
		SOLCI004643600
		SOLCI004669500
		SOLCI004670200
		SOLCI004680000
		SOLCI004680200
		SOLCI004704600
		SOLCI004712100
		SOLCI004724400
		SOLCI004775400
		SOLCI004799900
		SOLCI004800100
		SOLCI004811800
		SOLCI004817600
		SOLCI004866600
		SOLCI004873900
		SOLCI004878000
		SOLCI004925900
		SOLCI005043400
		SOLCI005077100
		SOLCI005079000
		SOLCI005125600
		SOLCI005169600
		SOLCI005169800
		SOLCI005194500
		SOLCI005231200
		SOLCI005278200
		SOLCI005286500
		SOLCI005329900
		SOLCI005351000
		SOLCI005365700
		SOLCI005366100
		SOLCI005398700
		SOLCI005419400
		SOLCI005422300
		SOLCI005425500
		SOLCI005437600
		SOLCI005446000
		SOLCI005520200
		SOLCI005520300
		SOLCI005531100
		SOLCI005539600
		SOLCI005560600
		SOLCI005563600
		SOLCI005578500
		SOLCI005583500
		SOLCI005588500
		SOLCI005637000
		SOLCI005637100
		SOLCI005673600
		SOLCI005685900
		SOLCI005712600
		SOLCI005763100
		SOLCI005818300
		SOLCI005826800
		SOLCI005833000
		SOLCI005834100
		SOLCI005846500
		SOLCI005873200
		SOLCI005879800
		SOLCI005900000
		SOLCI005946400
		SOLCI005972700
		SOLCI006015100
		SOLCI006047800
		SOLCI006140300
		SOLCI006259500
		SOLCI006266400
		SOLCI006284400
		SOLCI006321200
		SOLCI006331300
		SOLCI006441600
		SOLCI006476800
		SOLCI006480100
		SOLCI006496400
		SOLCI006504100
		SOLCI006581600
		SOLCI006582400
		SOLCI006590800
		SOLCI006591100
		SOLCI006716800
		SOLCI006736300
		SOLCI006787600
		SOLCI006800700
		SOLCI006821300
		SOLCI006822200
		SOLCI006917800
		SOLCI006962000
		SOLCI006977800
		SOLCI006978300
		SOLCI007023000
		SOLCI007074300
		SOLCI007099600
		SOLCI007133000
		SOLCI007133100
		SOLCI007166800
		SOLCI007169500
		SOLCI007180500
		SOLCI007204300
		SOLCI007291600
		SOLCI007295200
		SOLCI007301400
		SOLCI007301600
		SOLCI007311100
		SOLCI007323600
		SOLCI007331700
		SOLCI007338100
		SOLCI007356100
		SOLCI007403200
		SOLCI007407900
		SOLCI007410000
		SOLCI007444600
		SOLCI007447600
		SOLCI007465000
		SOLCI007466800
		SOLCI007473800
		SOLCI007486800
		SOLCI007495800
		SOLCI007496000
		SOLCI007521200
		SOLCI007522200

## Sheet: Table S3
Table S3: Chi-square test for Molecular Function overlap set vs all DEG
GO term	all_DE(#592)	overlap(#53)	p-value(chi-square)
nucleotide binding	48	1	0.10148
transporter activity	31	5	0.202209
hydrolase activity	52	4	0.759369
protein binding	24	0	0.135206
DNA binding	32	0	0.0825271
transcription factor activity, sequence-specific DNA binding	20	0	0.174035
binding	62	9	0.146981
enzyme regulator activity	8	4	0.00138362
kinase activity	20	1	0.55776
catalytic activity	73	13	0.0123299
transferase activity	44	5	0.59827
chromatin binding	1	0	0.764602
lipid binding	1	5	1.68134e-11
receptor activity	2	4	1.62516e-07
translation factor activity, RNA binding	4	0	0.548316
carbohydrate binding	6	0	0.46152
structural molecule activity	12	0	0.295434
signal transducer activity	3	1	0.220178
RNA binding	3	0	0.603442
nucleic acid binding	4	0	0.548316
nuclease activity	3	0	0.603442
chitin binding	1	0	0.764602
molecular_function	1	0	0.764602
receptor binding	1	0	0.764602

## Sheet: Table S4
Table S4: Chi-square test for Biological Process overlap set vs all DEG
GO term	all_DE(#592)	overlap(#53)	p-value(chi-square)
response to abiotic stimulus	13	3	0.120292
tropism	1	0	0.764602
signal transduction	16	4	0.0512644
flower development	2	0	0.671708
response to endogenous stimulus	10	6	1.56688e-05
cellular component organization	39	2	0.421103
anatomical structure morphogenesis	5	0	0.501798
transport	23	0	0.143946
response to external stimulus	4	1	0.335477
post-embryonic development	5	0	0.501798
biosynthetic process	80	6	0.652784
nucleobase-containing compound metabolic process	51	2	0.218872
generation of precursor metabolites and energy	13	0	0.275776
cellular protein modification process	32	6	0.0797469
photosynthesis	10	0	0.340282
protein metabolic process	17	1	0.676655
catabolic process	37	4	0.71077
cell cycle	2	0	0.671708
lipid metabolic process	27	6	0.0323646
response to stress	24	11	2.72149e-07
cellular process	60	7	0.482458
response to biotic stimulus	3	6	1.27552e-10
carbohydrate metabolic process	37	1	0.196217
cell communication	1	0	0.764602
response to extracellular stimulus	1	0	0.764602
cell differentiation	4	0	0.548316
cellular homeostasis	19	0	0.185545
metabolic process	41	8	0.0315278
cell death	1	0	0.764602
cell growth	3	0	0.603442
growth	2	0	0.671708
multicellular organism development	2	0	0.671708
cell-cell signaling	1	0	0.764602
pollen-pistil interaction	1	0	0.764602
secondary metabolic process	9	2	0.224811
reproduction	4	0	0.548316
translation	9	0	0.366016
pollination	2	0	0.671708
embryo development	1	0	0.764602
biological_process	2	0	0.671708
defense response	1	0	0.764602
DNA metabolic process	1	0	0.764602
response to auxin	1	0	0.764602
regulation of systemic acquired resistance	1	0	0.764602

## Sheet: Table S5
Table S5: List of overlapping differentially expressed genes in plants (LA3111) treated with P. infestans and laminarin.
Gene ID (S. chilense genome)	Up/down-regulation	Description_best_BLAST_hit	Involved in	Specific Pathway	Description/additional comments	Reference
SOLCI000386300	Down	ECERIFERUM1	biotic stress			https://pubmed.ncbi.nlm.nih.gov/21386033/
SOLCI000553400	Up	Uncharacterized
SOLCI000597200	Down	PAL3-like	biotic stress	SA response
SOLCI000641900	Up	Chloroplast-associated
SOLCI000735400	Down	Caffeoyl-CoAO-methyltransferase	biotic stress			https://www.nature.com/articles/ng.3919
SOLCI000735600	Down	Caffeoyl-CoAO-methyltransferase	biotic stress			https://www.nature.com/articles/ng.3919
SOLCI000939300	Up	ABC transporter F family member 4
SOLCI000971100	Down	Glutathione S-transferase	biotic stress			https://en.wikipedia.org/wiki/Glutathione_S-transferaseDetoxification
SOLCI000980900	Down	UDP-glycotransferase
SOLCI001059100	Down	3-oxoacyl-[acyl-carrier-protein] reductase FabG-like	fatty acid production
SOLCI001115600	Down	PR1	biotic stress
SOLCI001210800	Down	Exordium3	growth development			https://www.researchgate.net/publication/10592722_EXORDIUM_-_A_gene_expressed_in_proliferating_cells_and_with_a_role_in_meristem_function_identified_by_promoter_trapping_in_Arabidopsis
SOLCI001215100	Up	Cyclin-dependent kinase inhibitor family protein	biotic stress			https://www.ncbi.nlm.nih.gov/pmc/articles/PMC4704592/
SOLCI001249500	Up	EDR2	enhanced disease resistance
SOLCI001253700	Down	PR5	biotic stress
SOLCI001391100	Down	Wound-inducedprotein WIN1	biotic stress
SOLCI001393600	Up	Annexin D4	stress	calcium signalling
SOLCI001452100	Down	Sulfate transporter
SOLCI001523700	Up	chloroplast
SOLCI001773400	Down	divinylethersynthase	biotic stress			https://www.ncbi.nlm.nih.gov/pmc/articles/PMC1761965/
SOLCI002007000	Down	LYSINE HISTIDINE TRANSPORTER1		ET response		https://academic.oup.com/pcp/article/56/3/572/2461295
SOLCI002041800	Up	xyloglucanendotransglucosylase/hydrolaseprotein16		cellulose deposition
SOLCI002122100	Down	FATTY ACID DESATURASE2	biotic stress			http://www.plantphysiol.org/content/182/2/1083.abstract
SOLCI002228100	Up	chloroplast
SOLCI002394100	Down	GlutathioneS-transferase U8	stress			https://www.frontiersin.org/articles/10.3389/fpls.2016.01920/full
SOLCI002491100	Up	Mitogen-activated protein kinase	biotic stress
SOLCI002842100	Down	Pathogenesis-related proteinSTH-2-like	biotic stress		not against all P. infestans	https://link.springer.com/article/10.1007/BF00027364https://link.springer.com/article/10.1007/BF00192794
SOLCI002911000	Up	Probable inactive purple acid phosphatase27
SOLCI003186600	Down	Tropinone reductase homolog
SOLCI003242100	Up	Classical arabinogalactan protein
SOLCI003269500	Up	S-adenosylmethionine decarboxylase proenzyme-like
SOLCI003410400	Up	LURP1-related	biotic stress	Hpa response		https://www.sciencedirect.com/science/article/abs/pii/S0885576518300961
SOLCI003764800	Down	Solanum pennellii probable linoleate 9S-lipoxygenase LOX1	biotic stress	JA signalling
SOLCI003810700	Down	3-oxoacyl-[acyl-carrier-protein]reductase FabG
SOLCI004296200	Down	Auxin-responsive protein SAUR71		Auxin response
SOLCI004535600	Up	PossiblyTSETcomplexmembertstD>CAPIP2homolog=Pathogenresponse	biotic stress			https://link.springer.com/article/10.1007%2Fs11103-006-9010-5
SOLCI004643500	Up	Ethylene Responsive 5		ET pathway
SOLCI004643600	Up	LEA	stress			https://pubmed.ncbi.nlm.nih.gov/25491641/
SOLCI004657200	Down	Pathogenesis-relatedprotein STH-2-like	biotic stress		not against all P. infestans	https://link.springer.com/article/10.1007/BF00027364https://link.springer.com/article/10.1007/BF00192794
SOLCI004657300	Down	Pathogenesis-relatedprotein STH-2-like	biotic stress		not against all P. infestans	https://link.springer.com/article/10.1007/BF00027364https://link.springer.com/article/10.1007/BF00192794
SOLCI004776100	Down	Pathogenesis-relatedprotein STH-2-like	biotic stress		not against all P. infestans	https://link.springer.com/article/10.1007/BF00027364https://link.springer.com/article/10.1007/BF00192794
SOLCI005077100	Up	N2-acetylornithinedeacetylase (NAOD)	GrowthDevelopment			https://pubmed.ncbi.nlm.nih.gov/25713174/
SOLCI005460300	Down	Inorganic phosphate transporter (LePT1)	biotic stress			https://nph.onlinelibrary.wiley.com/doi/abs/10.1046/j.1469-8137.1999.00536.x
SOLCI005531100	Up	Classical arabinogalactan protein
SOLCI005830700	Down	Peroxidase (CEVI-1)	biotic stress	ROS regulation		https://www.uniprot.org/uniprot/Q43774
SOLCI006047800	Up	sodium/calcium exchanger NCL
SOLCI006133100	Down	fatty-aciddesaturaseFAD2-like	biotic stress			https://www.ncbi.nlm.nih.gov/pmc/articles/PMC5651529/
SOLCI006266400	Up	Classical arabinogalactan protein
SOLCI006441600	Up	Molybdate transport through the plant sulfate transporter SHST1				https://www.sciencedirect.com/science/article/pii/S0014579308002925
SOLCI006563600	Down	Peroxisomal fatty acid beta-oxidation multifunctional protein AIM1-like
SOLCI006875500	Down	Subtilisin-like protease SBT1.7	biotic stress	priming		https://www.ncbi.nlm.nih.gov/pmc/articles/PMC4271589/
SOLCI007023000	Up	2-oxoglutarate-dependent dioxygenase AOP1	biotic stress	ROS regulation		https://www.pnas.org/content/113/39/11010/tab-figures-data
SOLCI007486800	Up	BTB and TAZ domain scaffold protein	biotic stress			https://www.ncbi.nlm.nih.gov/gene?Db=gene&Cmd=DetailsSearch&Term=836437

## Sheet: Table S6
Table S6: Pairwise comparisons of ROS maxima observed upon elicitation with laminarin in S. chilense populations. Statistically significant (p<0.05) groups are shown in the table (ANOVA, with post hoc Tukey test).
Population group	Difference in mean	Lower	Upper	p-adjust
LA3111-LA1958	18.7929	4.21105	33.3747	0.00215652
LA3111-LA1963	14.6142	0.477821	28.7506	0.0364086
LA3786-LA1963	-16.2704	-29.9993	-2.54146	0.00743369
LA3111-LA2747	24.6943	10.1478	39.2409	5.73986e-06
LA4330-LA2747	18.252	4.01666	32.4874	0.00234205
LA3786-LA2932	-19.1214	-33.2016	-5.04112	0.000885864
LA3786-LA3111	-30.8846	-44.9648	-16.8043	5.79514e-10
LA4107-LA3111	-22.4115	-37.3395	-7.4835	0.000120709
LA4117A-LA3111	-15.9194	-30.466	-1.3728	0.0199088
LA4117A-LA3786	14.9652	0.814235	29.1161	0.0288913
LA4117A-LA4107	6.49212	-8.5026	21.4868	0.917103
LA4330-LA4107	15.9692	1.34429	30.5941	0.0204194

## Sheet: Table S7
Table S7: Pairwise comparisons of ROS maxima of plants within different populations of S. chilense upon elicitation with laminarin. Statistically significant groups are shown in the table (calculated using ANOVA, with post hoc Tukey test (p<0.05)).
Plant group	Difference in mean	Lower	Upper	p-adjust
LA3786
Plant 11-Plant 01	10.2711	0.287975	20.2541	0.0383716
Plant 11-Plant 04	12.8277	2.84458	22.8107	0.00256101
Plant 11-Plant 05	10.9468	0.963742	20.9299	0.0199181
Plant 11-Plant 06	11.8454	1.86234	21.8285	0.00777133
Plant 11-Plant 07	14.0354	4.05233	24.0185	0.000590406
Plant 11-Plant 08	13.8825	3.89942	23.8656	0.000715036
LA1958
Plant 04-Plant 02	-54.1663	-78.4864	-29.8461	9.72769e-09
Plant 05-Plant 02	-50.0827	-73.8683	-26.2972	5.67708e-08
Plant 06-Plant 02	-59.3637	-83.6838	-35.0435	8.27731e-10
Plant 07-Plant 02	-39.6031	-63.9232	-15.2829	4.45596e-05
Plant 08-Plant 02	-43.8864	-68.2065	-19.5663	4.15973e-06
Plant 09-Plant 02	-59.7452	-83.5308	-35.9596	5.86265e-10
Plant 10-Plant 02	-35.1826	-58.9682	-11.3971	0.00029769
Plant 12-Plant 02	-61.9559	-85.7414	-38.1703	4.92795e-10
Plant 10-Plant 09	24.5626	0.777009	48.3481	0.0374555
Plant 12-Plant 10	-26.7732	-50.5588	-2.98767	0.0155721
LA1963
Plant 07-Plant 02	-27.3748	-52.0535	-2.69616	0.0175422
Plant 09-Plant 05	27.9143	3.23565	52.593	0.0140227
Plant 07-Plant 06	-29.5583	-54.237	-4.87964	0.00689765
Plant 08-Plant 07	32.793	8.11434	57.4717	0.0015318
Plant 09-Plant 07	38.2757	13.597	62.9544	9.05401e-05
LA2747
Plant 03-Plant 01	-38.7576	-63.0071	-14.508	6.53847e-05
Plant 04-Plant 01	-31.7987	-56.5933	-7.00419	0.00298976
Plant 07-Plant 01	-34.8574	-59.107	-10.6079	0.000492996
Plant 08-Plant 01	-39.7339	-63.9835	-15.4844	3.86319e-05
Plant 13-Plant 01	-39.2879	-64.0824	-14.4933	7.81125e-05
Plant 14-Plant 08	24.297	0.0474083	48.5465	0.0491574
LA3111
Plant 03-Plant 02	-152.045	-224.499	-79.5918	5.8139e-08
Plant 05-Plant 02	-154.478	-226.931	-82.0244	3.54217e-08
Plant 07-Plant 02	-149.24	-221.694	-76.7868	1.02755e-07
Plant 10-Plant 02	-146.345	-218.799	-73.8918	1.84383e-07
Plant 11-Plant 02	-120.083	-192.536	-47.6294	2.95252e-05
Plant 12-Plant 02	-91.558	-165.64	-17.4761	0.00495788
Plant 13-Plant 02	-150.508	-222.961	-78.0543	7.94649e-08
Plant 14-Plant 02	-147.1	-219.554	-74.6466	1.58367e-07
LA2932
Plant 22-Plant 01	39.4211	13.108	65.7342	0.000230828
Plant 25-Plant 01	37.9625	11.6494	64.2756	0.000457639
Plant 32-Plant 01	58.0211	31.708	84.3342	1.20809e-08
Plant 32-Plant 08	41.0119	14.6988	67.3249	0.000107332
Plant 22-Plant 12	31.2188	4.31432	58.1232	0.0109565
Plant 25-Plant 12	29.7602	2.85576	56.6647	0.0187964
Plant 32-Plant 12	49.8188	22.9143	76.7233	2.05829e-06
Plant 32-Plant 20	43.3602	17.0471	69.6733	3.35044e-05
Plant 32-Plant 21	38.9782	12.6651	65.2913	0.000284669
Plant 30-Plant 22	-44.3691	-70.6821	-18.056	2.00869e-05
Plant 30-Plant 25	-42.9105	-69.2236	-16.5974	4.19968e-05
Plant 32-Plant 30	62.9691	36.656	89.2822	9.78409e-10
LA4107
Plant 03-Plant 01	43.0072	17.3041	68.7102	3.54482e-05
Plant 06-Plant 01	39.5704	13.8674	65.2734	0.000184039
Plant 05-Plant 03	-42.0689	-67.7719	-16.3659	5.59998e-05
Plant 07-Plant 03	-36.8106	-63.0912	-10.5299	0.000930329
Plant 08-Plant 03	-44.0616	-69.7646	-18.3586	2.10708e-05
Plant 10-Plant 03	-30.2945	-55.9975	-4.59145	0.00980387
Plant 12-Plant 03	-39.8008	-65.5038	-14.0978	0.000165211
Plant 06-Plant 05	38.6321	12.9291	64.3351	0.000284491
Plant 07-Plant 06	-33.3738	-59.6545	-7.09312	0.00387336
Plant 08-Plant 06	-40.6248	-66.3278	-14.9218	0.000111961
Plant 10-Plant 06	-26.8577	-52.5607	-1.15468	0.0340586
Plant 12-Plant 06	-36.364	-62.067	-10.661	0.000792816
LA4330
Plant 05-Plant 01	81.9148	34.0907	129.739	9.73913e-06
Plant 13-Plant 01	70.0816	22.2576	117.906	0.000280662
Plant 05-Plant 03	69.8845	22.0604	117.709	0.000295963
Plant 13-Plant 03	58.0514	10.2273	105.875	0.00578425
Plant 05-Plant 04	69.6196	21.7955	117.444	0.00031779
Plant 13-Plant 04	57.7865	9.9624	105.611	0.00614929
Plant 06-Plant 05	-62.3941	-112.552	-12.2358	0.00412959
Plant 08-Plant 05	-71.3647	-119.189	-23.5406	0.000198171
Plant 09-Plant 05	-69.8799	-117.704	-22.0558	0.000296333
Plant 13-Plant 06	50.561	0.402662	100.719	0.046497
Plant 13-Plant 08	59.5315	11.7075	107.356	0.00408962
Plant 13-Plant 09	58.0467	10.2226	105.871	0.00579048

## Sheet: Table S8
Table S8: Statistical significance of increase in production of different phytohormones was calculated using ANOVA for 83 plants of S. chilense.
Basal level comparison to treated level (n=83)	p-value (ANOVA)
Ethylene (ET)	<2E-16
Free salicylic acid (free SA)	0.762
Total salicylic acid (total SA)	0.598
Free abscisic acid (free ABA)	0.166
Total abscisic acid (total ABA)	0.183
Phaseic acid (PA)	1.12e-08
Indoleacetic acid (IAA)	0.808

## Sheet: Table S9
Table S9: Level of ET upon laminarin elicitation was tested for significant increase in all the tested plants and statistically significant plants are shown in the table.
Plant treatment group	Difference in mean	Lower	Upper	p-adjust
LA1958-02-Treated-LA1958-02-Basal	5.26635	3.0082	7.52451	1.13922e-11
LA1963-01-Treated-LA1963-01-Basal	3.38733	0.135483	6.63918	0.0312557
LA1963-02-Treated-LA1963-02-Basal	7.21755	3.9657	10.4694	5.38754e-11
LA1963-04-Treated-LA1963-04-Basal	4.20041	0.948567	7.45226	0.0011347
LA1963-05-Treated-LA1963-05-Basal	21.157	16.7942	25.5198	0
LA1963-07-Treated-LA1963-07-Basal	3.27362	0.0217756	6.52547	0.0464488
LA1963-09-Treated-LA1963-09-Basal	5.14642	1.89457	8.39827	1.05615e-05
LA2747-03-Treated-LA2747-03-Basal	7.61267	1.73139	13.494	0.00122553
LA2747-04-Treated-LA2747-04-Basal	8.14434	2.26306	14.0256	0.000323991
LA2747-07-Treated-LA2747-07-Basal	8.83489	2.95361	14.7162	5.17137e-05
LA2747-08-Treated-LA2747-08-Basal	6.59657	0.715292	12.4779	0.0123111
LA2747-09-Treated-LA2747-09-Basal	11.1537	5.2724	17.035	5.40175e-08
LA2747-10-Treated-LA2747-10-Basal	11.2788	5.39753	17.1601	3.6371e-08
LA2932-01-Treated-LA2932-01-Basal	5.55741	3.10254	8.01228	4.70662e-11
LA2932-21-Treated-LA2932-21-Basal	5.93095	3.63462	8.22727	1.47771e-13
LA2932-22-Treated-LA2932-22-Basal	3.18172	0.885403	5.47804	0.000322243
LA3111-02-Treated-LA3111-02-Basal	12.2313	7.40491	17.0577	3.48166e-13
LA3111-03-Treated-LA3111-03-Basal	10.1023	5.41999	14.7846	3.75162e-10
LA3111-05-Treated-LA3111-05-Basal	8.60384	3.92155	13.2861	1.61628e-07
LA3111-07-Treated-LA3111-07-Basal	12.229	7.54668	16.9113	2.01172e-13
LA3111-10-Treated-LA3111-10-Basal	26.6038	21.9215	31.2861	0
LA3111-11-Treated-LA3111-11-Basal	7.06179	2.37949	11.7441	4.71929e-05
LA3786-01-Treated-LA3786-01-Basal	4.49273	1.51633	7.46913	3.54639e-05
LA3786-03-Treated-LA3786-03-Basal	17.5732	14.5968	20.5496	0
LA3786-10-Treated-LA3786-10-Basal	8.45846	5.48206	11.4349	1.62315e-13
LA3786-11-Treated-LA3786-11-Basal	6.71138	3.64338	9.77939	8.9488e-11
LA3786-12-Treated-LA3786-12-Basal	9.68224	6.70584	12.6586	1.57652e-14
LA4107-03-Treated-LA4107-03-Basal	9.78641	2.45418	17.1186	0.000688868
LA4107-05-Treated-LA4107-05-Basal	12.3764	5.0442	19.7087	2.35627e-06
LA4107-06-Treated-LA4107-06-Basal	10.622	3.50871	17.7353	6.05751e-05
LA4107-07-Treated-LA4107-07-Basal	7.98183	0.868525	15.0951	0.0122631
LA4107-10-Treated-LA4107-10-Basal	20.6119	13.4986	27.7252	1.06803e-13
LA4117A-01-Treated-LA4117A-01-Basal	2.03672	0.548112	3.52532	0.000395473
LA4117A-09-Treated-LA4117A-09-Basal	2.01246	0.62	3.40492	0.000120146
LA4117A-10-Treated-LA4117A-10-Basal	3.61208	2.17677	5.0474	4.06342e-13
LA4117A-11-Treated-LA4117A-11-Basal	1.58307	0.147758	3.01839	0.0152711
LA4330-03-Treated-LA4330-03-Basal	3.56347	0.819242	6.30771	0.00103015
LA4330-05-Treated-LA4330-05-Basal	4.37383	1.71154	7.03613	3.73481e-06
LA4330-13-Treated-LA4330-13-Basal	5.47092	2.80863	8.13322	1.57101e-09

## Sheet: Table S10
Table S10: ET accumulation comparison between population of S. chilense. Statistically significant pairwise comparisons (calculated using ANOVA, with post hoc Tukey test) of populations upon elicitation with laminarin are shown.
Population group	Difference in mean	Lower	Upper	p-adjust
LA1963-LA1958	2.73528	0.234416	5.23615	0.0200837
LA2747-LA1958	5.52913	2.99832	8.05995	0
LA3111-LA1958	7.58942	5.0507	10.1281	0
LA3786-LA1958	4.25712	1.79038	6.72385	3.77793e-06
LA4107-LA1958	6.83716	4.29844	9.37587	0
LA2747-LA1963	2.79385	0.292985	5.29472	0.0157308
LA3111-LA1963	4.85414	2.34528	7.36299	9.48652e-08
LA4107-LA1963	4.10188	1.59302	6.61073	1.63732e-05
LA4117A-LA1963	-2.77253	-5.2979	-0.247159	0.0192446
LA2932-LA2747	-4.30381	-6.85059	-1.75702	6.80481e-06
LA4117A-LA2747	-5.56638	-8.12142	-3.01135	0
LA4330-LA2747	-4.70389	-7.19766	-2.21013	2.3453e-07
LA3111-LA2932	6.36409	3.80946	8.91873	0
LA3786-LA2932	3.03179	0.548679	5.51491	0.00494275
LA4107-LA2932	5.61184	3.0572	8.16647	0
LA3786-LA3111	-3.3323	-5.80714	-0.857462	0.00104486
LA4117A-LA3111	-7.62667	-10.1895	-5.06381	0
LA4330-LA3111	-6.76418	-9.26595	-4.2624	0
LA4107-LA3786	2.58004	0.105203	5.05488	0.033503
LA4117A-LA3786	-4.29437	-6.78595	-1.80279	3.9216e-06
LA4330-LA3786	-3.43188	-5.86058	-1.00318	0.000429461
LA4117A-LA4107	-6.87441	-9.43727	-4.31155	0
LA4330-LA4107	-6.01192	-8.51369	-3.51014	0

[truncated: 8 more sheets: Table S11, Table S12, Table S13, Table S14, Table S15, Table S16, Table S17, Table S18]
